# Supplementary material for: Non-canonical role for the ataxia-telangiectasia-Rad3 pathway in STAT3 activation in human multiple myeloma cells
Source: Cell Oncol (Dordr). 2023 May 1;46(5):1369–80. doi: 10.1007/s13402-023-00817-6 (PMC10618375; doi:10.1007/s13402-023-00817-6)
Supplement: Supplementary file 15 — Supplementary file8 (XLSX 17 KB) [file 13402_2023_817_MOESM8_ESM.xlsx]

## Sheet: Plasmid
		Full name	RRID	Company	Catalog No.	Tag	Details
	STAT3-CA (FUGW backbone)	EF.STAT3C.Ubc.GFP	Addgene_24983	Addgene	#24983	FLAG tag	A662C, N664C
	pcDNA3.1 empty vector		Addgene_138209	Addgene			400 µg/ml G418 in U266
	MCL-1	pcDNA3.1-hMcl-1	Addgene_25375	Addgene	#25375		400 µg/ml G418 in U266
	pMYC-GFP	pcDNA3.1/CT-GFP-TOPO	Addgene_42142	Addgene	#42142	GFP tag	400 µg/ml G418 in U266
	pCDH-CMV empty vector	pCDH-CMV empty vector	Addgene_72265	Addgene	#72265		400 µg/ml G418 in U266
	BCL-XL	pCDH-puro-Bcl-Xl	Addgene_46972	Addgene	#46972		400 µg/ml G418 in U266
	FUGW - EMPTY VECTOR		Addgene_14883	Addgene	#14883
	pGL4.47[luc2P/SIE/Hygro] vector	pGL4.47[luc2P/SIE/Hygro] Vector		Promega	E4041
	pRL-TK VECTOR (RENILLA)	pRL-TK VECTOR (RENILLA)		Promega	E2241	Renilla luciferase
	Infection / Transfection Reagent	Polybrene		Sigma-Aldrich	TR-1003-G
	FuGENE® 6 Transfection Reagent			Promega	E2691
	Opti-MEM™ I Reduced Serum Medium			ThermoFisher	31985070
	pMD2.G	VSV-G envelope expressing plasmid	Addgene_12259	Addgene	#12259
	psPAX2		Addgene_12260	Addgene	#12260

## Sheet: Kits and Reagents
	Method	Reagents	Company	Catalog
		RNeasy Plus Mini Kit	Qiagen	74134
	RT-PCR	TaqManGene expression Mcl-1	ThermoFisher	Hs03043899
		TaqManGene expression Myc		Hs00153408
		TaqManGene expression ATR		Hs00992123_m1
		TaqMan gene expression Bcl2L1 (XL)		HS00236329_m1
		SuperScript one-step RT-PCR		10928-034
293T	STAT3 reporter	pGL4.47[luc2P/SIE/Hygro] vector	Promega	PAE4041
		PEI Max polyethylenimine HCl	POLYSCIENCES INC-RESEARCH CHEM	75800-188
		Dual-Luciferase Reporter Assay System	Promega	PAE1910
		pGL3-Ren-Luc	Promega			Renilla luciferase (REN-Luc)
	STAT3 DNA binding assay	Nuclear extract	Active Motif	40410	400x
		Nuclear extract		40010	100x
		TransAM® STAT3 DNA-binding ELISA kit		45196
	Atovaquone		Sigma Aldrick	A7986-10MG
	Bay 1895344		ChemieTek	CT-BAY189
	AZD 6738		AdooQ	A15794-25
	VE 822		Chemitek	CT-VE822
	M1774		EMD Serono			Gift from EMD Serono
	Recombinant Human Interleukin 6 (IL-6)		Biolegend	570804
	ImageStream/IF	Phospho-Stat3 (Tyr705) (D3A7) XP® Rabbit mAb	Cell Signaling	#9145		1：200
		Stat3 Antibody (F-2)	Santa Cruz Biotech	sc-8019		1：400
		Monoclonal CD138-PE	Miltenyi Biotec	130-117-395	clone 44F9	1：10
		Goat anti-Rabbit Alexa Fluor® 488	Life Technologies	A11070		1：1000
		Goat anti-mouse Alexa Fluor® 647	Life Technologies	A21235		1：1000
		Goat anti-Rabbit APC	Invitrogen	31984		1：500

## Sheet: Antibodies for WB
Antibody Name	Company	Catalog No.	RRID	Dilution Factor	Source
cleaved PARP	Cell Signaling Technology	9541	AB_331426	1000	Rabbit	MA, USA
STAT3		30835	AB_2798995		Rabbit
p-STAT3 (Y705)		9131	AB_331586		Rabbit
p-STAT3 (S727)		9134	AB_331589		Rabbit
gH2A.X		2577S	AB_2118010		Rabbit
BCL-XL		2762S	AB_10694844		Rabbit
Chk1		2360	AB_2080320		Mouse
p-Chk1 (S296)		2349	AB_2080323		Rabbit
cleaved Caspase-3		9661S	AB_2341188		Rabbit
c-MYC		5605	AB_1903938		Rabbit
MCL-1		94296	AB_2722740		Rabbit
GAPDH		97166S	AB_2756824		Mouse
SOCS1		68631			Rabbit
SOCS3		52113	AB_2799408		Rabbit
FLAG	Sigma-Aldrich	F1804	AB_262044	1000	Mouse	MA, USA
β-actin		A2066	AB_476693	1000	Rabbit
α-tubulin		CP06	AB_2617116	1000	Mouse
Goat anti-Mouse	sera care	5450-0011		5000	Goat
Goat anti-Rabbit	sera care	5220-0458		5000	Goat
